# Supplementary material for: Implementation of Medical Hospitalist Care at a Korean Tertiary Hospital: A Retrospective Cross-Sectional Study
Source: J Clin Med. 2024 Oct 28;13(21):6460. doi: 10.3390/jcm13216460 (PMC11547060; doi:10.3390/jcm13216460)
Supplement: Supplementary file 1 [file jcm-13-06460-s001.zip]

Archive with 1 entries (1 files):
- jcm-3276541-supplementary.pdf
